# Supplementary material for: Strengths and complementarity of systematic conservation planning and Key Biodiversity Area approaches for spatial planning
Source: Conserv Biol. 2024 Oct 15;39(2):e14400. doi: 10.1111/cobi.14400 (PMC11959315; doi:10.1111/cobi.14400)
Supplement: Supplementary file 1 — Supporting Information [file COBI-39-e14400-s001.xlsx]

## Sheet: Definitions
Uniform – a blanket percentage target is applied to all conservation features – eg. 10%.
Grouped- Different blanket percentage classes for different conservation features -e.g. 10% to common species/ecosystems and 30% to rare species/ecosystems
Variable formula – different percentages are applied based on a formula of some sort - e.g. 10% for species with large global distribution up to 100% for small global distribution based on a function to calculate the % value (e.g. the Rodrigues method from her paper in 2004 that appears in several methods). Here there is some thinking about varying the target amounts in relation to achieving a co…
Context-driven – the targets are set to achieve an solution based on restricted resources in the marxan analysis -. E.g. it gave the area to conserve that we think is possible or it gave a result which was within our budget. Here the user is not trying to achieve a certain biological outcome but is aiming to achieve a solution that ‘looks right’ or is determined by something other than biology.
Functional – the targets are set individually for species or ecosystem aiming to achieve a species-wise conservation outcome – eg. At least 1000 individuals of a species A and 2000 of species B, minimum viable populations of each species, viable area of ecosystems dictated by the amount needed for each to persist, etc. Here the user is trying to set targets that will achieve a biological outcome …

## Sheet: Raw data
Sorted no.	Reference	Uniform	Grouped	Variable Formula	Context-driven	Functional	Targets	Target text in methods	Marine or Terrestrial	area_class	SPP categories	Ecosystem data	Other data	Features	Application of plan described	Tool
1	Adams 2017		1				Grouped	Fixed targets for different species/habitat types	Mixed	mi	Range	Habitat		SPP&Habitat	Yes	Marxan
2	Adams 2021		1				Grouped	Table 1 shows the targets for all features. Most are a uniform target with one being based off of the Convention of Biological Diversity. One is also a threshold target. Decided to class this as a binned uniform.	Mixed	mi	Multiple methods	Habitat	Biophysical features	SPP&Habitat&Other	No	Marxan
3	Afán 2018		1				Grouped	We defined populationprotection targets for Patagonian colonies censused from 1993 to 1995 (Yorio et al. 1998) as 20% for species of least concern and 30% for near-threatened species (including L. atlanticus, Phalacrocorax gaimardi, and	Marine	ma	Range			SPP	no	Marxan
4	Alagador 2020					1	Functional	To establish persistence targets for species, we proceeded as follows. We first obtained what we call reference persistence targets, which are maximum persistence along independent CCCs under an ideal scenario of unlimited budget and with a stable climate up to 2018	Terrestrial	t	SDM-AoH			SPP	No	Marxan
5	Allan 2019	1					Uniform	For the full collaboration scenario, we set quantitative conservation targets at 17% of each species current estimated geo-graphic range sizes in the Nile basin.	Terrestrial	t	Range			SPP	No	Marxan
6	Allnutt 2012	1					Uniform	We selected a feature representation target of 30% for all conservation features. 30% is a common representation level for marine conservation planning, and matches the representation target recommended at a recent Indian Ocean Commission Protected Area Network (IOCPAN) conservation planning workshop.	Marine	ma	SDM-AoH	Habitat	Environmental domains	SPP&Habitat&Other	No	Marxan
7	Arafeh-Dalmau 2017		1				Grouped	Targets are either 10, 20, or 30% based on marine habitat type.	Marine	ma		Habitat		Habitat	No	Marxan
8	Arguelles 2019	1					Uniform	A target of five was set, i.e. each conservation feature had to be included in at least five different PUs of the final network of RPAs.	Mixed (freshwater & terrestrial)	mi	SDM-AoH			SPP	Yes	Marxan
9	Asmyhr 2014					1	Functional	Selections based on phylogenetic Diversity (PD) which is a method for estimating biodiversity that side steps the need for identifying species and takes into account the evolutionary distinctiveness of organisms	Terrestrial	t	Other			SPP	No	Marxan
10	Ban 2009				1		Context-driven	We set each of 11 scenarios to maintain a particular target level of recent mean annual commercial catches (kg), from 98% to 10%; the targeted yield reductions thus ranged from 2% to 90%. We repeated each scenario ten times, with 100 runs of one million iterations each. We carried out a detailed assessment of the run with a target of a 5% reduction in catches (in all fisheries) by examining the p…	Marine	ma			Fishing	Other	No	Marxan
11	Ban 2009	1					Uniform	I set targets for all conservation features to 30% as a mid-level estimate of the frequently recommended 20–50% in the scientific literature	Marine	ma	Expert		Biophysical features	SPP&Other	No	Marxan
12	Ban 2009	1					Uniform	Here the aim was to provide guidance for meeting the 15% protection mandated for municipal waters.The 15% target was used for these waters, and the effect of including and excluding existing MPAs was tested.	Marine	ma		Habitat	Biophysical features	Habitat&Other	No	Marxan
13	Banks 2007	1					Uniform	The conservation target was set at 20% of the mapped length of each shoreline type, 20% of the mapped area of each rocky shore intertidal habitat, and 20% of sites that contained each type of microhabitat. Based on UN recommendations.	Marine	ma		Habitat		Habitat	No	Marxan
14	Bax 2019		1				Grouped	In short, for narrow-ranged species (refined range < 500 km2), the target was set to 100% coverage of their range, while for widespread species (refined range > 25,000 km2), the target was set to 10% coverage.	Terrestrial	t	Range			SPP	No	Marxan
15	Beger 2015		1				Grouped	Conservation features had targets of 10, 20, or 50% based off of decisions off habitat/species importance etc.	Marine	ma	Locations	Habitat	Fishing	SPP&Habitat&Other	No	Marxan
16	Bicknell 2017			1			Variable formula	We set targets for each conservation feature based on their geographic coverage. We did this separately for the vegetation types and species, using a set target percentage for the feature with the smallest and largest range, and calculating the targets for remaining features using linear interpolation between the two extremes (Maiorano et al., 2006). Informed by sensitivity analyses, and in colla…	Terrestrial	t	Multiple methods			SPP	No	Marxan
17	Bino 2013		1				Grouped	We then selected land parcels of equal sizes using calculated assemblage diversity, representing a new protected area network, equal to federal 10% target of representation of the area of each bioregion. Two scenarios, one targeting 10% representation of each bioregion and another for mammal assemblage. This process was done while building upon the existing protected areas.	Terrestrial	t	SDM-AoH			SPP	No	Marxan
18	Bolliger 2011		1				Grouped	Our goal was to select an optimum number of floristic regions with grassland sites that contained the 136 drygrassland plant species on the IUCN Red List. Our targets were set at levels of 95%, 98%, and 100% representation of the entire species list within the entire study area (targets A, B, C, respectively).	Terrestrial	t	Locations	Habitat	Forest Regeneration potential	SPP&Habitat&Other	No	Marxan
19	Boon 2016			1			Variable formula	The first baseline scenario sought to identify which areas to protect in addition to existing protected areas to meet the conservation target of 20% of each habitat type with the additional constraint that at least 10% of each subregion be protected. The latter two scenarios explored the effect of threat strategy on prioritization by incorporating the integrated threats as conservation targets. T…	Marine	ma		Habitat		Habitat	No	Marxan
20	Boulad 2022					1	Functional	Scenario 1- 4% of each vegetation type in addition to 10% of the extent of occurrence of threatened mammals and plants. Scenario 2 - 17% (AICHI target for 2020) of each vegetation type and 20% of the extent of occurrence of threatened plants and mammals. Scenario 3 is a customized scenario that was planned with biodiversity and protected areas experts. It gives more weight to the less abundant ha…	Terrestrial	t	Multiple methods	Habitat		SPP&Habitat	No	Marxan
21	Brenner 2018		1				Grouped	Conservation targets were scaled based on each species’ IUCN Red List Status: Near Threatened (NT) as 20%; Vulnerable (VU) as 30%, Endangered (EN) as 40%, and Critically Endangered (CR) as 50%.	Marine	ma	Other			SPP	No	Marxan
22	Brumm 2021	1					Uniform	We repeated this process using four different conservation targets (10%, 20%, 30%, and 40%).	Mixed (freshwater & terrestrial)	mi			Biodiversity metrics	Other	No	Marxan
23	Brumm 2022	1					Uniform	At the regional scale, we sought to conserve 50% of the area supporting “Excellent” or “Great” integrity, functional diversity, and functional redundancy values (i.e., conservation features). At the local scale, we sought to conserve 20% of the catchment area supporting each conservation feature. Conservation targets of 20% were used to prioritize local catchments in both the singlescale and scal…	Mixed (freshwater & terrestrial)	mi			Integrity, functional diversity	Other	No	Marxan
24	Bush 2014	1					Uniform	All solutions in this study were set to reach a conservation target of a 75% probability of protecting a species across 250 km of river system (MarProb).	Mixed (freshwater & terrestrial)	mi	SDM-AoH			SPP	No	Mar-Prob
25	Carrizó 2017		1				Grouped	Scenarios based on catchment types. We set up Marxan to cover 100% of the occurrences of CR species, at least 75% of the occurrences of EN species and at least 50% of the occurrences of VU species. For all other species, two occurrences were specified as targets. Each Marxan run started with a random 10% of the selectable catchments and progressed with the main parameters of the simulated anneali…	Mixed (freshwater & terrestrial)	mi	Range			SPP	No	Marxan
26	Carvalho 2011	1					Uniform	In the present study we set species occurrence targets as 10% of the number of planning units where each species is currently predicted to occur and the level of certainty of reaching that target at 50% for all species.	Terrestrial	t	SDM-AoH			SPP	No	Marxan
27	Carwardine 2007	1					Uniform	All targets set at 30% of pre-clearing extent	Terrestrial	t		Habitat		Habitat	No	Marxan
28	Carwardine 2008	1					Uniform	We applied targets of 15% of the pre-clearing extent for each biodiversity feature (except for birds where we use targets of 15% of current extent) for political reasons.	Terrestrial	t	Multiple methods	Habitat	Environmental domains	SPP&Habitat&Other	No	Marxan
29	Chalastani 2020		1				Grouped	We set Marxan to retain 99 and 90% of the area of highvalue habitats (six habitats, all five scenarios) within conservation zones. In addition, we prescribed 50–80% of the area of other habitats (11, in four of the scenarios) to be retained within the conservation zones. Similarly, Marxan was used to conserve 90 and 100% of high-value nesting habitat (for the high-priority species) and 70% of low…	Marine	ma	Locations	Habitat		SPP&Habitat	Yes	Marxan
30	Chen 2019	1					Uniform	We set three different targets of protection, i.e., 10%, 15%, and 20%. We chose these targets as previous research applied a target of 10%. 20% is conform to the international marine conservation targets, and is also recommended by the Marxan R&D group.15% is an average of the other two.	Marine	ma			Biodiversity metrics	Other	No	Marxan
31	Choe 2018	1					Uniform	Same target for all species (tested 10-30% at 5% increments)	Terrestrial	t	SDM-AoH			SPP	No	Marxan
32	Christodoulou 2021		1				Grouped	The representation targets were adjusted accordingly in order to comply with the EU recommendation for having a proportion of 60% of their occurrences within N2K network so as to be considered as sufficiently represented (binned IUCN category).	Terrestrial	t	Expert			SPP	No	Marxan
33	Cimon-Morin 2018		1				Grouped	Setting quantitative conservation targets for ES features is a difficult task, and there is currently no data on how much supply and demand is required to ensure their sustainable conservation. They tested conservation targets, set as a proportion of the total amount of each feature (ES and biodiversity) in the study area, ranging from 10 to 30% of the total ES supply, demand and wetland classes …	Mixed (freshwater & terrestrial)	mi			Ecosystem services	Other	No	Marxan
34	Cook 2006		1				Grouped	More of a demonstration of simulated annealing. Target representation goals were set at 5, 10, 15, 20, and 25 percent of each sediment type, and 10 and 20 percent of each habitat type. Habitat conservation targets were chosen only for demonstration purposes.	Marine	ma		Habitat		Habitat	No	Marxan
35	Costa 2016		1				Grouped	Protect 30% of each conservation feature and protect 50% of each habitat	Marine	ma	SDM-AoH	Habitat	Biophysical features	SPP&Habitat&Other	No	Marxan
36	Costa 2022		1				Grouped	The basic target for M. furnieri’s life stages was 30% of overall protection throughout the year, and 10% of all habitat types and vegetation (i.e., scenario 1). However, for each M. furnieri’s life stage, we also set zone-specific targets	Marine	ma	SDM-AoH	Habitat		SPP&Habitat	No	Marxan
37	Cowling 2003		1				Grouped	A baseline target (10–25%) that was larger for BHUs with higher biological heterogeneity; a retention target (0–30%). SImilar variable arbitrary targets set for the other conservation features.	Terrestrial	t	Multiple methods	Habitat	Ecosystem services	SPP&Habitat&Other	Yes	Marxan
38	Crouzeilles 2015		1				Grouped	Two targets were common to all four strategies. The first shared target ensured that a specified total amount of forest was restored (11.4 and 12.5 million ha of forest for C. philander and L. pardalis, respectively), which was based on the proportion of BAF covered by each species’ range multiplied by the 15 million ha forest restoration target specified by the Atlantic Forest Restoration Pact (…	Terrestrial	t		Habitat		Habitat	No	Marxan
39	Cudlín 2020	1					Uniform	We created three scenarios representing the percent area of conservation features included in the final proposal of the Marxan model to meet different protection targets (25%, 50%, and 75%), considering valuable habitats from all selected conservation features in the Czech Republic.	Terrestrial	t		Habitat		Habitat	No	Marxan
40	Cuesta 2017		1				Grouped	In this study, conservation goals were set using as a reference 10% of the species or ecosystem remnant distribution to be included in the site-selection algorithm within the selected portfolio. This proportion was adjusted up to 20% for species listed under the IUCN red list categories or for species with a restricted distribution range (<1,000,000 ha).	Terrestrial	t	SDM-AoH	Habitat		SPP&Habitat	No	Marxan
41	Daigle 2018	1					Uniform	Conservation targets of 20% were set for 20 bioregions as in Beger. This study uses Marxan Connect	Marine	ma		Bioregions		Habitat	No	Marxan
42	Delavenne 2011		1				Grouped	In each analysis, the same percentage target was used for all habitat types and species, but in the different analyses, we used targets of 10, 30, and 50%.	Marine	ma	Expert	Habitat	Environmental domains	SPP&Habitat&Other	No	Marxan
43	Dolezsai 2015	1					Uniform	Preliminary analyses at different target levels showed that even a relatively high target level, where each species occur in at least 30 catchments can be a feasible conservation strategy since even such an outcome does not require more space than the current total area of conservation reserves in Hungary and would require less space than 20 % of the area of the country. Our final target was to r…	Mixed (freshwater & terrestrial)	mi	SDM-AoH			SPP	No	Marxan
44	Dorji 2020				1		Context-driven	We calibrated the targets towards our goal of identifying reserves with total area equal or close to 50% of Bhutan's total. When we obtained a target that had a best solution with total reserve area close to our 50% goal, we reran the Marxan and selected the solutions that were more close to 50% and used these for further analysis.	Mixed (freshwater & terrestrial)	mi	Multiple methods	Habitat		SPP&Habitat	No	Marxan
45	Drever 2019					1	Functional	Functional equation area-weighted occurrence of species in sites	Terrestrial	t	Range			SPP	No	Marxan
46	Drummond 2009	1					Uniform	We determined species-specific conservation targets in two ways: as a fixed percentage of distribution and the area needed for a minimum viable population. Percent targets were set at 30% of a species’ AOO. The area needed for a minimum viable population was determined by multiplying the species home range by notional population sizes. We first used flat population targets of 500 for all species …	Terrestrial	t	SDM-AoH			SPP	No	Marxan
47	Duarte 2014					1	Functional	The w-May index was converted into a percentage ranging between 0% and 100% of the distribution of the species and this percentage is defined as the target for feature occurrence in Marxan (based on taxonomy and age).	Terrestrial	t	SDM-AoH			SPP	No	Marxan
48	Evans 2015	1					Uniform	Two objective scenarios: 1) Maintain vegetation intactness; meet 30% conservation benefit target whilst minimising management cost. Meet 30% benefit target, whilst minimising cost. 2) Restore natural fire frequency; meet 30% conservation benefit target whilst minimising management cost. Meet 30% benefit target, whilst minimising cost	Terrestrial	t		Habitat	Biophysical features	Habitat&Other	No	Marxan
49	Evans 2015	1					Uniform	In addition, recent evidence suggests that to capture 75% of species in the deep-sea within an MPA network 30–40% of the area would be needed (Foster et al., 2013). In this study, both the percentage area targets of 10 and 30% were used. It is important to note that Marxan will attempt to capture 10 and 30% of each individual conservation feature (biophysical habitat class) and not 10 and 30% of …	Marine	ma			Biophysical features	Other	No	Marxan
50	Fabbrizzi 2023	1					Uniform	Set uniform percentage 10%, 20% & 30% for richness of algal forests and also where algae had gone extinct for restoration targeting	Marine	ma		Habitat		Habitat	No	Marxan
51	Fajardo 2014		1				Grouped	The final goals ranged between 5% for the species with lesser conservation needs (large distributions and Least Concern classification) to almost 50% for Critically Endangered species with small distributions (targets are the sum of the distribtuion size goal - minimum coverage of 5% for species with a geographic distribution equal to or greater than 200,000 km2 in Peru, and a maximum of 25% for …	Terrestrial	t	SDM-AoH			SPP	No	Marxan
52	Fajariyanto 2019		1				Grouped	10 to 100% of each deepwater habitat (100% of seamounts, 30% of canyons, and 10% of each of the other habitats, 100% of critical, special and unique areas, and 50% of sea worm fishing areas and dive sites. A refined analysis slightly altered that targets arbitrarily.	Marine	ma	Locations	Habitat	Cultural	SPP&Habitat&Other	Yes	Marxan
53	Fan 2016		1				Grouped	We simulated the forest land and agricultural land priority areas for all six and individual ecosystem services (ESs) with different maximum total amount target levels (from 10% to 90%) under 2036 and use and baseline climate condition. There were tipping points in the forest land priority areas for multiple and individual ESs with 30% maximum total amount target level, and in the agricultural la…	Mixed (freshwater & terrestrial)	mi			Ecosystem services	Other	No	Marxan
54	Ferrari 2018	1					Uniform	We consistently set conservation target levels to 21% of each conservation feature, following global standards and a sensitivity analyses.	Marine	ma	SDM-AoH	Habitat		SPP&Habitat	No	Marxan
55	Foresta 2016		1				Grouped	CFs directly and indirectly sensitive to fire were respectively assigned targets of 30% and 15% of range to be preserved. For each policy habitat of priority conservation concern according to the HD, we added an extra conservation target value of 20%. For species at high risk of extinction according to IUCN red list we added an additional percentage to be preserved (nearthreatened ¼ þ10%, vulnera…	Terrestrial	t	SDM-AoH	Habitat		SPP&Habitat	No	Marxan
56	Galparsoro 2021		1				Grouped	Scenario 1- targets protection of priority habitats according to the European Habitats Directive. Scenario 2-8 - Same as scenario 1 but also uses a 10% target for different conservation features every scenario	Marine	ma		Habitat		Habitat	No	Marxan
57	Game 2010		1				Grouped	It was agreed that the target representation of conservation features in the protected area network would be set at 10% of the total area of each feature, in line with the Solomon Islands’ commitment under the Convention of Biological Diversity (CBD 2006). For important food resources such as fish spawning aggregations, and for threatened species such as turtle nesting colonies, the representatio…	Mixed	mi	Expert	Habitat		SPP&Habitat	Yes	Marxan
58	Game 2011		1				Grouped	Target representation for vegetation types was set at 10% of their original extent. A 10% target was used uniformly for all Land System types. The target for restricted range endemic species was set at 50% of their current known distribution.	Terrestrial	t		Habitat		Habitat	No	Marxan
59	Geselbracht 2009			1			Variable formula	Two universal representation scenarios (20% and 40% representation for all conservation targets). In a variable target representation approach, individual target representation was based on four attributes: degree of rarity, vulnerability to human activities, current status compared with historic and whether the target represents a breeding site such as nesting colony or spawning aggregation, etc…	Marine	ma	Locations	Habitat	Benthic complexity	SPP&Habitat&Other	No	Marxan
60	Giakoumi 2013		1				Grouped	60% for P. oceanica and 40% for the other two habitat types. These targets were based on the EU additional guidelines (20–60% for non-priority habitats and .60% for priority habitats)	Marine	ma		Habitat		Habitat	No	Marxan
61	Gissi 2018	1					Uniform	We applied conservation targets at 2 scales: for the distributions of features across the entire AIR and for each feature’s distribution inside the jurisdiction of AIR countries. Basically two scenarios each with different uniform conservation targets based on the respective jurisdiction.	Marine	ma	SDM-AoH	Habitat		SPP&Habitat	No	Marxan
62	Gonzalez-Mirelis 2014	1					Uniform	Conservation targets were set to 10 % of each biotope for all three scenarios	Marine	ma		Habitat		Habitat	No	Marxan
63	Goyette 2021	1					Uniform	We tested several conservation targets corresponding to different proportions of total ES supply and ES demand associated to all pristine and altered sites (10%, 20%, 30%, 40%, 50%, or 60%). To run the sensitivity analysis, we compared three scenarios where the restoration costs were established using the different sets of weighting factors, as well as a scenario in which cost was set at 1 for al…	Terrestrial	t			Ecosystem services	Other	No	Marxan
64	Grantham 2012		1				Grouped	A target of 30% was used for each habitat type across the MPA network. All areas important for species life history stages and specific important locations had a 75% target given their importance for species persistence and their small distributions. Known functional reef fish spawning aggregations were given a target of 100% due to their rarity and importance. For areas with inactive coral reef …	Marine	ma	Locations	Habitat	Fishing	SPP&Habitat&Other	No	Marxan
65	Habib 2013					1	Functional	For each of the 3 conservation targets, we evaluated offsets designed under 2 different objectives, for a total of 6 scenarios. For each target, offsets were designed to capture either (A) the equivalent amount of IAA lost due to development from within each vegetation class or (B) the total amount of lost IAA, ignoring vegetation class. For the third target, we required that half the total neces…	Terrestrial	t			Offset scenarios	Other	No	Marxan
66	Hansen 2011				1		Context-driven	Conservation targets were set at 0.32% of each conservation feature. This is equal to the proportion of the total area currently protected by the 30 MPAs included in this study	Marine	ma		Habitat	Fishing	Habitat&Other	No	Marxan
67	Haupt 2017					1	Functional	Three target types: 1) baseline target was defined as 20% of the FDM score for fish. 2) targets varied between 5% for Southern African endemics to 20% for those with restricted ranges within KZN, 10% for rare species and 10% for life history vulnerability 3) calculated based on effort-standardised seasonal abundance estimates from catch or sighting data + hours fished and n fishermen etc.	Marine	ma	SDM-AoH			SPP	No	Marxan
68	Hazlitt 2010		1				Grouped	We created example terrestrial reserves based on three hypothetical habitat targets, protecting 70%, 50% and 30% of remaining terrestrial murrelet nesting habitat. The Canadian Marbled Murrelet Recovery Team (CMMRT) recommended the protection of 70% of suitable 2002 terrestrial nesting habitat in each of six conservation areas (CMMRT, 2003). Targets of 50% and 30% of remaining habitat correspond …	Mixed	mi	SDM-AoH			SPP	No	Marxan
69	Heiner 2019	1					Uniform	We set representation goals as 30% of the distribution of each ecosystem type across the study area, based on the national protection goal.	Terrestrial	t	Expert	Habitat		SPP&Habitat	Yes	Marxan
70	Heller 2015		1				Grouped	Features were then ranked from 1 to 3 based on their rarity in intact lands. For Marxan, we assigned rare features higher proportional targets for conservation than common features. For rank 1 features, found in less than 1% of intact land, targets were to attain 90% of remaining intact land with that feature. For rank 2 features, found on less than 5% of intact land, targets were to attain 75% o…	Terrestrial	t		Habitat	Climate isotypes	Habitat&Other	No	Marxan
71	Hermoso 2012				1		Context-driven	A constant target of species representation was used across all species. Given that the number of occurrences changed with grain size (all occurrences within a coarser planning unit became one) the target was adjusted accordingly to the new grain size to represent approximately 6% of total number of planning units	Terrestrial	t	SDM-AoH			SPP	No	Marxan
72	Hermoso 2013				1		Context-driven	As we considered the whole catchment in this new analysis, we redefined targets and aimed to represent at least 10% of each species’ area of occurance. Given the lack of ecological knowledge to guide more objective conservation target setting, we used this value for the sake of demonstration only, as for the previous analysis.	Terrestrial	t	SDM-AoH			SPP	No	Marxan Connect
73	Hermoso 2015		1				Grouped	A target frequency of occurrence of 25% of each conservation feature’s distribution was set for all conservation features and allowed Marxan with Zones to achieve 75% of the target for two conservation features within the freshwater focal zone and 25% in the catchment management zone, and 25% of the target of the third species within the freshwater focal zone and 75% within the catchment manageme…	Terrestrial	t	SDM-AoH			SPP	No	Marxan
74	Hermoso 2016				1		Context-driven	Finally, we set a constant target of 250 subcatchments across all species, which roughly represents 2000 km of stream length or 7300 km2 of the spatial distribution of each species whenever possible. This target is for demonstration purposes, better informed targets driven by ecological and conservation needs of each species should be used to enhance conservation recommendations, but this is beyo…	Terrestrial	t	Locations			SPP	No	Marxan with Zones
75	Hermoso 2018	1					Uniform	A representation target of 200 subcatchments was set for both scenarios. This conservation target was considered reasonable because it represents the whole range for 30 species, and >25% of the range for 50% of the species considered.	Terrestrial	t	Expert			SPP	No	Marxan
76	Hermoso 2020		1				Grouped	We set a constant representation target of 17% of the distribution of each species in freshwater/terrestrial and estuarine realms targets and 10% in the marine realm, following the Convention on Biological Diversity targets. For species occurring across more than one realm, targets applied to their distribution within each realm.	Mixed	mi	Expert			SPP	No	Marxan
77	Holland 2012		1				Grouped	As the Red List category indicates the vulnerability of the species MARXAN was set up to represent 100% of catchments containing Critically Endangered (CR) species in the final network together with 75% of catchments containing Endangered (EN) and 50% of catchments containing Vulnerable (VU) species. Targets for other species were for representation in at least two disjunct catchments for redunda…	Terrestrial	t	Range			SPP	No	Marxan
78	Holness 2022		1				Grouped	Targets were calculated as follows, using an additive process: 60% of the first 100 ha; 50% of 100–500 ha; 40% of 500–1000 ha; 30% of 1000–5000 ha and 20% of areas greater than 5000 ha.	Marine	ma	Expert	Habitat	Human use	SPP&Habitat&Other	Yes	Marxan
79	Huang 2016					1	Functional	Different representation targets were set for fish species according to their protection urgency and endemism. Protection urgency of a species was quantified with an urgency index	Terrestrial	t	SDM-AoH			SPP	No	Marxan
80	Huber 2023					1	Functional	Conservation goals for these targets were determined by the total amount of each target; rarer targets were given a higher goal rate (Table 1). These protection levels were selected to ensure substantially increased protection of each of the conservation targets (i.e., high enough) while simultaneously allowing Marxan room to search the “solution space” in order to identify the most critical targ…	Terrestrial	t		Habitat		Habitat	Yes	Marxan
81	Ikin 2016	1					Uniform	We set targets of 10–100% (in increments of 10) occurrence of each species per year in all years (equivalent to 10–100% of plantings where each species occurred in each year). To account for temporal variation in species occurrence between plantings (planning units), we created a conservation feature for each species for each survey year. Static approaches to meet representation targets only for …	Terrestrial	t	Locations			SPP	No	Marxan
82	Ikin 2018	1					Uniform	We set representation targets of 10% to 100% (10% increments) of each feature. Appealing?: Different scenarios- 1) equal preference 2) prefer old growth 3) prefer new growth 4) prefer plantings	Terrestrial	t	SDM-AoH			SPP	No	Marxan
83	Isotti 2019	1					Uniform	In this work, we chose the 50% target for all the biological characteristics examined.	Terrestrial	t	Expert	Habitat		SPP&Habitat	No	Marxan
84	Javed 2019		1				Grouped	Targets varied from 20,30,50,70% based on habitat type	Marine	ma	Locations	Habitat		SPP&Habitat	Yes	Marxan
85	Jenkins 2010		1				Grouped	To calculate a target for each species, we used a previously created endangerment index (described in Rocha et al., 2009) that is based on species’ official level of endangerment in state (Alves et al., 2000), national (Machado et al., 2005), and global (IUCN, 2007) red lists, and if the species is endemic to the state or to the Atlantic Forest (Table 1). This index is cumulative. For example, a …	Terrestrial	t	SDM-AoH			SPP	no	Marxan
86	Jetz 2014	1					Uniform	We set as a fixed target the conservation of at least 10% of grid cells occupied by a species, with a minimum of one.	Terrestrial	t	SDM-AoH		Evolutionary distinctiveness	SPP&Other	No	Marxan
87	Jumin 2018	1					Uniform	30% representation of habitats and species in line with general recommendations from conservation science	Marine	ma	Locations	Habitat	Fishing	SPP&Habitat&Other	Yes	Marxan
88	Junker 2015		1				Grouped	Most conservation features had a 25% target while a couple had 30%	Terrestrial	t	SDM-AoH			SPP	No	Marxan
89	Kark 2009		1				Grouped	For species that were defined by the IUCN as critically endangered or had a total distribution ofless than 1,000 km2 in the study region, we applied a target of the entire (100%) present-day distribution range. For species that are vulnerable or endangered based on the IUCN (Red List) or had a distribution of less than 10,000 km2 in the study region, we applied a target of the larger value among …	Terrestrial	t	Range	Habitat		SPP&Habitat	No	Marxan
90	Karwardine 2009	1					Uniform	We set targets for all features at 15% of their historical (pre-1750) extent. Expansion requested by the government.	Terrestrial	t	Range	Habitat	Environmental domains	SPP&Habitat&Other	No	Marxan
91	Kingbeil 2018	1					Uniform	Targets that range from 10% to 100% of the current population estimate at 10% intervals. We evaluated all scenarios using a simulated annealing algorithm followed by a 2-step iterative improvement algorithm. 100 repeat software runs to identify the lowest-cost solution for each of the 5 management scenarios with a population target of 50,000 for each species	Terrestrial	t	Other			SPP	No	Marxan
92	Kirkman 2019		1				Grouped	We used a 20% target for representation of biodiversity features. However, higher targets were applied for more specific biodiversity features, for example, a 50% target was used for features likely to be critical for ecological processes such as areas near islands, canyons and seamounts, and Important Bird Areas	Marine	ma		Habitat		Habitat	Yes	Marxan
93	Klein 2007	1					Uniform	We targeted a minimum of 30% of each conservation feature in networks of marine protected areas. The objectives of planning scenario 1 were to satisfy biodiversity conservation goals; thus, we designed a network of protected areas that included 30% of each conservation feature with the cost of a planning unit equal to the area of the planning unit. For scenarios 2a–2c, the objective was to satisf…	Marine	ma		Habitat		Habitat	Yes	Marxan
94	Klein 2009				1		Context-driven	In Scenario 1, we represented 10% of the distribution of each biodiversity feature in a no-take reserve and an additional 20% in any of the four protected area zones. In Scenario 2, in an attempt to more equitably affect the fisheries, we also targeted a percentage of each fishery’s total value, where the fishing targets could only be achieved in zones where the given fishery was not restricted. …	Marine	ma		Habitat	Fishing	Habitat&Other	No	Marxan
95	Klein 2014	1					Uniform	The target was to represent 40% of the distribution of each vegetation type on each island, unless the vegetation type does not exist on the island. he Fiji Department of Forestry has set a policy target to increase the protected area estate to cover 40% of all extant natural forest, which roughly corresponds to 20% of original forests.	Mixed	mi		Habitat		Habitat	No	Marxan
96	Klein Unpub	1					Uniform	We set conservation targets for each feature at 30% of their pre-clearingextent to be consistent with international recommendations (IUCN 2003) and to ensure that biodiversity features are represented in proportion to their natural extent. Although you could argue this to be appealing, the goal is focused on biodiversity.	Mixed	mi	Multiple methods	Habitat	Environmental domains	SPP&Habitat&Other	No	Marxan
97	Koyama 2020	1					Uniform	Conservation targets for each species were set to half the number of tidal rivers where each species was recorded	Terrestrial	t	Locations			SPP	No	Marxan
98	Lagabrielle 2010	1					Uniform	An average surface target of 30% of their initial area was assigned to each pristine habitat area	Terrestrial	mi		Habitat		Habitat	no	Marxan
99	Langkilde-Lauesen 2022		1				Grouped	Scenario A: All biodiversity features were equally protected in the final reserve network. This was implemented by applying uniform targets to all features. Four sub-scenarios with increasing targets were developed, A1 (10%), A2 (23%), A3 (37%), and A4 (50%). Scenario B: Biodiversity features are prioritized within each scenario (B1-B4). Targets increase from B1 to B4 and from near threatened to …	Terrestrial	t	Expert	Habitat		SPP&Habitat	No	Marxan
100	Leontiou 2022					1	Functional	Targets for the conservation features were based on official conservation recommendations, where available, or based on the conservation status of each species.	Mixed	mi	Expert	Habitat		SPP&Habitat	No	Marxan
101	Lessmann 2014		1				Grouped	The specific conservation goals for each species were obtained in a linear scale from 15% (assigned to species with the lowest conservation priority), up to 30%(assigned to species with the highest priority) (linear scale). This assignation was based on preliminary analyses, indicating that species conservation goals above 30% require conservation areas that exceed a viable size for the economic …	Terrestrial	t	SDM-AoH			SPP	No	Marxan
102	Levin 2013					1	Functional	For the fourth step of target setting, we asked experts to define targets to be met within the park for each of the assets. The assets (vegetation structural formations) are not constant in space or time. For example, an area of the park that is now ‘‘low open’’ may change to ‘‘medium sparse’’ due to successional processes within 20 years if the land is not managed with fire, clearing or grazing.…	Terrestrial	t			Habitat Structure	Other	No	Marxan
103	Levin 2015		1				Grouped	In our Marxan scenarios, we modified the conservation targets in two ways. In the first set, we applied uniform targets to all biodiversity features, ranging from 5% to 100% in increments of 5% (i.e., 20 different scenarios altogether). In the second set, we applied variable targets to all biodiversity features, based on their IUCN class and distribution area.	Marine	ma	Range	Habitat		SPP&Habitat	No	Marxan
104	Levy 2013	1					Uniform	10% of low SSTs and 10% of individual ecoregions, conservation objective of capturing 30% of pixels. Targets suggested by biodiversity orgs.	Marine	ma			Ecoregions, biophysical features	Other	No	Marxan
105	Li 2017		1				Grouped	We aimed to represent 30% of distributional area for each focal species, and 30% of the total length of each riverine type contained within subcatchments, as well as 30% of overall area of each nonriverine freshwater category. In addition, the target levels were at 50% for the area of aquifers and the number of transferring nodes of the SNWD in 3d-and interbasin scenario to highlight their unique…	Mixed (freshwater & terrestrial)	mi	Expert	Habitat		SPP&Habitat	No	Marxan
106	Li 2018			1			Variable formula	The target for each species was calculated as the sum of the following three indices: conservation status index, distribution size index, and conservation endemic index. Minimum coverage of 5% for species with a distribution equal to or greater than 300,000 km2 in Qinghai Province, and a maximum of 25% for species with ranges equal to or less than 1,000 km2. Arbitrary values based on conservation…	Terrestrial	t	SDM-AoH	Habitat		SPP&Habitat	No	Marxan
107	Li 2019		1				Grouped	Baseline targets of 20% for the habitats and species and 40% for the spawning grounds of three key commercial species were set	Marine	ma	SDM-AoH	Habitat		SPP&Habitat	No	Marxan
108	Lieberknecht 2004		1				Grouped	Target setting is arbitrary depending on rarity classes of species and habitat types	Marine	ma		Habitat		Habitat	Yes	Marxan
109	Lira-Noriega 2015					1	Functional	Values for species representation and corresponding weights were based on experts' opinions on the prevalence and ecological relevance as biodiversity surrogates in each region according to two sets of criteria: (1) their distributional attributes and level of threat or endangerment, and (2) their location with respect to an elevation zone (upper, mid, lower) within watersheds in each re- gion.	Terrestrial	t	Multiple methods			SPP	No	Marxan
110	Loos 2011	1					Uniform	Target goals were set to incremental values and Marxan was run for each (5%, 10%, 20%, 30%, 40%, and 50%)	Terrestrial	t	Locations	Habitat		SPP&Habitat	Yes	Marxan
111	Lourival 2009	1					Uniform	Conservation targets based on current Brazilian legislation as well as using targets suggested by international agreements. 20% of the total rural property, for the Convention on Biological Diversity we choose a 10% target and for broader protection goals such as for the Ramsar Convention and Biosphere Reserves, we adopted a 50% representation target.	Mixed (freshwater & terrestrial)	mi		Habitat		Habitat	No	Marxan
112	Lourival 2011		1				Grouped	Features such as vegetation, freshwater eco-domains, and watersheds, were targeted based on the minimum 20% representation of the Brazilian forestry code and the rarity of these features. Targets for wildlife and cattle densities that are culturally and economically valuable were set at 30% for each zone. For the purpose of another analysis in this study they considered that a target was achieved…	Terrestrial	t	SDM-AoH	Habitat	Ranching	SPP&Habitat&Other	Yes	Marxan
113	Lourival 2011	1					Uniform	Our objective is to select a set of sites which represents 20% of the occurrences of vegetation succession stages, while also maximizing the chance of retaining such targets 50 years into the future, because they are assumed to represent the breadth of regional biodiversityThe Markovian model of vegetation dynamics underpins the simulations of the probability distribution dynamics through time an…	Mixed (freshwater & terrestrial)	mi		Habitat		Habitat	No	Marxan
114	Magris 2020			1			Variable formula	Targets for each habitat were calculated based on information about rarity (i.e. geographic range size) and estimate of the potential cumulative impacts from multiple threats (e.g. fishing, climate change, coastal development, land-based pollution). We worked out the formula for calculating conservation targets to guarantee a minimum theoretical value of about 10% of each habitat extent (counting…	Marine	ma	Range	Habitat	Connectivity	SPP&Habitat&Other	No	Prioritzr
115	Makino 2013		1				Grouped	We aimed to identify priority areas for conservation that include 20% of total forest cover and 30% of both types of coral reef, to be consistent with Fiji Government targets.	Mixed	mi		Habitat		Habitat	No	Marxan
116	Markantonatou 2021		1				Grouped	Priority habitats 60% 90% 100%. Non-priority habitats 20–60% 20–60% 20–60%. Species are similar based on vulnerability classification.	Marine	ma	Multiple methods	Habitat		SPP&Habitat	No	Marxan
117	Martinez-Harms 2021		1				Grouped	We aimed to maintain 17% of each conservation feature. However, the Aichi Target 11 acknowledges that such uniform policy-driven targets may not be appropriate for ensuring the ongoing preservation of conservation features. Hence, we increased the target to 30% for the five ecosystems that are listed as endangered or critical	Terrestrial	t		Habitat		Habitat	No	Marxan
118	Martín-García 2015		1				Grouped	10, 30, 50 and 100 %. Targets of 10 % were set for the most abundant communities and habitats, such as priority habitats and communities of the brown garden eel, and communities of mixed macroalgae and Lobophora variegata. Targets of 30 % were set for the other communities, species, fishes and shellfishes of interest. Targets of 50 and 100 % were reserved for vulnerable populations	Marine	ma	Expert	Habitat		SPP&Habitat	No	Marxan
119	Mazor 2014	1					Uniform	We set conservation targets to protect 10% of the distribution of 77 threatened marine species in the Mediterranean Sea. We also ran our analysis with a 30% target for each species. 9 scenarios of different opportunity cost. Emphasized goal of biodiversity so not appealing.	Marine	ma	Range			SPP	No	Marxan
120	Mazor 2016		1				Grouped	Targets of 20, 40, or 60% based on habitat type	Marine	ma	Range	Habitat		Sppt&Habitat	No	Marxan
121	Metcalfe 2015	1					Uniform	0%, 20%, 40%, 60%, 80% and 100% of each conservation feature should be assigned to a limited-take MPA, with the rest being assigned to no-take MPAs. Ecopath with Ecoism for temporal aspect	Marine	ma	SDM-AoH	Habitat		SPP&Habitat	No	Marxan
122	Meynard 2009		1				Grouped	10% of every conservation feature. DIfferent scenarios had different area requirements and included/excluded different features in whole.	Terrestrial	t	SDM-AoH	Habitat		SPP&Habitat	No	Marxan
123	Minin 2014					1	Functional	taxon were assigned according to endemism and the conservation status of each feature. All taxonomic and habitat groups were weighted equally at the aggregate level, as to give them the equal aggregate influence in the analysis. However, within each taxonomic and habitat group, we assigned higher weights to species and habitat types endemic to KwaZulu–Natal, followed by near-endemic species and h…	Terrestrial	t	SDM-AoH	Habitat		SPP&Other	No	Marxan
124	Mo 2019		1				Grouped	The conservation targets for vegetation were to conserve 75%, 50%, and 25% of the habitat areas for conservation grades 1, 2, and 3, respectively. Vegetation conservation grades are designated by the national government on the basis of a comprehensive determination of the natural state and of vegetation transition.	Terrestrial	t	Locations	Habitat		SPP&Habitat	No	Marxan
125	Mu 2021	1					Uniform	We aimed to capture 30% of the overall area for each specie (i.e., waterbirds) and each freshwater wetland category	Mixed (freshwater & terrestrial)	mi	Range	Habitat		SPP&Habitat	No	Marxan
126	Mu 2022		1				Grouped	We established multiple scenarios with different combinations of targets, and all scenarios were calculated under the assumption that all ecosystem services (ESs) would be restored. We first established a target of maintaining or restoring all ESs to a level of 10% in the DLA through either conservation or restoration. We successively increased the target by 10% until it reached 90%. Then, we est…	Mixed (freshwater & terrestrial)	mi			Ecosystem services	Other	No	Marxan
127	Naia 2021	1					Uniform	A target of 1 was set for each conservation feature, thus ensuring that at least one priority guelta was identified for each conservation feature.	Mixed (freshwater & terrestrial)	mi	Locations			SPP	No	Marxan
128	Nel 2011		1				Grouped	Conservation targets were 20% of the total length of each river type. For fish sanctuaries, the conservation target in MARXAN was 100% conservation targets stipulated that each species must be represented at least twice by populations that were chosen by experts preferably on different major river systems.	Mixed (freshwater & terrestrial)	mi		ecoregions	Biophysical features	Habitat&Other	No	Marxan
129	Nematollahi 2022			1			Variable formula	Subsequently, the conservation targets of 60%, 40% and 20% were assigned to the first, second and third categories, respectively. Scenario II, the “very safe scenario” constituted the highest possible target for each species before an excessive penalty was applied. To this end, the break-even point of the costs of the overall runs, which showed the highest possible target at the lowest cost, were…	Terrestrial	t	Expert			SPP	No	Marxan
130	Nielsen 2017		1				Grouped	Targets for three classes: 50% of the high and low classes and 30% of the medium class because low and high classes are vital for both single and metapopulation persistence, whereas the middle class was a precautionary target for areas that may turn into low- or high-ranking sites in the future.	Marine	ma	Locations	Habitat	Genetic diversity	SPP&Habitat&Other	No	Marxan
131	Parisi 2023					1	Functional	Set specific acerage of habitats for species and distinct habitat types	Terrestrial	t	SDM-AoH	Habitat		SPP&Habitat	Yes	Marxan
132	Parker 2015		1				Grouped	Marxan with zones (zone % targets). Targets varied from 10 -70% (typically 10, 20,or 30 but also including 50, 70, and 100%)	Terrestrial	t		Habitat	Ecosystem services	Habitat&Other	No	Marxan
133	Pearce 2008				1		Context-driven	Area targets of 20% and 40% for illustrative purposes only	Terrestrial	t	SDM-AoH			SPP	No	Marxan
134	Picone 2017	1					Uniform	Considering a 30% conservation target for all conservation features	Marine	ma		Habitat		Habitat	No	Marxan
135	Pierce 2005					1	Functional	Targets for vegetation types, expressed as a percentage of the type’s pre-transformation area, were set using species-area data derived from phytosociological relevés (Desmet and Cowling, 2004), and ranged from 10% to 26% (Cowling et al., 2003). Targets for wetland and forest types were set as 100% of all remaining habitat, as required by South African legislation.	Terrestrial	t	SDM-AoH	Habitat	Ecosystem services	SPP&Habitat&Other	Yes	Marxan
136	Pinto 2019		1				Grouped	Following step 5 is the establishment of the conservation targets for the habitats and species in step 6. The conservation targets for both the Montado habitats and 22 different species are defined at preservation levels of 10%, 20% and 30% of current levels following existing ICNF objectives.	Terrestrial	t	Range	Habitat		SPP&Habitat	No	Marzone
137	Plumptre 2019		1				Grouped	Hi Andy.Target amounts were set for most species at 25% of the area where they have been recorded (increasing this to 50–70% for species that require large ranges—large carnivores, elephants [Loxodonta africana], shoebills [Balaeniceps rex], and apes), together with targets of 20% area for threatened habitat (25% if its total area was <1,000 km2). Targets of 10% of the habitat for each of the wet…	Terrestrial	t	SDM-AoH	Habitat		SPP&Habitat	No	Marxan
138	Plumptre 2021	1					Uniform	Hi Andy. We selected 30% of the species’ current range within the Albertine Rift extent as a target.	Terrestrial	t	SDM-AoH			SPP	No	Marxan
139	Powers 2017		1				Grouped	The target representation, area weighted for both the 16 at-risk species and 15 environmental domains, was set at 15% and 25% of the Canadian boreal forest’s extent.	Terrestrial	t	Other		Environmental domains	SPP&Other	No	Marxan
140	Pressey 2003					1	Functional	Our targets for BHUs were based on two main premises. First, although some studies have used uniform percentage targets for land types we considered that percentage targets should be scaled to reflect differences in apparent requirements for protection.	Terrestrial	t	Multiple methods	Habitat	Ecosystem services	SPP&Habitat&Other	Yes	Marxan
141	Puric-Mladenovic 2012					1	Functional	a) set targets based on the existing science and known thresholds, b) set targets based on expert opinions, c) set targets based on consensus of the stakeholder team, and d) a combination of these.	Terrestrial	t	Expert	Habitat		SPP&Habitat	Yes	Marxan
142	Reis 2019				1		Context-driven	A general target of 10,000 planning units was set. At this target level rare features (in total 24) were fully represented, and common features were represented with an average of 20% of the total area. We set the target at 20%.	Mixed (freshwater & terrestrial)	mi		Habitat	Biophysical features	Habitat&Other	No	Marxan
143	Resende 2019	1					Uniform	We selected networks of priority areas defining four representation targets, which were 10%, 20%, 30% and 40% of the supply of each ecosystem service	Terrestrial	t			Ecosystem services	Other	No	Marxan
144	Reyers 2012					1	Functional	Targets for the vegetation types were extracted from Gallo et al. (2009) and applied to each vegetation type. They were based on the quantitative species-turnover approach developed by Desmet and Cowling (2004) and range from 16 to 34 % of original extent of each vegetation type.	Terrestrial	t		Habitat		Habitat	No	Marxan
145	Richardson 2006b		1				Grouped	Representation targets of 20 and 60% for important species and habitats, 10% for other. Based on OSPAR Biological Diversity and Ecosystems Strategy.	Marine	ma		Habitat		Habitat	No	Marxan
146	Rivers-Moore 2011		1				Grouped	Targets for primary catchment types ranged from 20 to 100%, depending on the number of primary catchments per catchment type. A further target of 50% of all primary catchments where migratory eels had previously been sampled was set, as a process target. Weights for catchments/subcatchments were functional.	Terrestrial	t	Locations	Habitat	Biophysical features	SPP&Habitat&Other	No	Marxan
147	Rodewald 2019				1		Context-driven	We used a Marxan-like approach to find the minimum set of planning units that met the given occupancy targets ranging from 5–100% (in 5% increments) for the lowest possible cost. Super focused on the cost efficiency so more appealing than focusing on biodiversity.	Terrestrial	t	SDM-AoH			SPP	No	Marxan
148	Rodriguez-Basalo 2019		1				Grouped	Given that the 1170 Reefs habitat was the main reason for the area to be protected, we assigned a level of 80% of its total area in line with previous works, that establish high target levels for vulnerable populations Additionally, 90% and 100% target levels were tested for the 1170 Reefs habitat, but the cost and the boundary length where noticeably higher and the final result was not very diff…	Marine	ma	SDM-AoH	Habitat		SPP&Habitat	Yes	Marxan
149	Rondinini 2005		1				Grouped	We therefore looked for minimum sets of areas achieving three conservation targets for each species: (1) include the entire area occupied if it is < 1000 km2 or 1000 km2 if the area occupied is > 1000 km2; (2) include the entire area occupied if it is < 1000 km2, 1000 km2 if the area occupied is between 1000 and 10,000 km2, or 5% of the area occupied if it is > 10,000 km2; (3) include the same as…	Terrestrial	t	SDM-AoH			SPP	No	Marxan
150	Rosauer 2018	1					Uniform	Reservation targets were set to protect 15% of the modeled occurrence of each branch based on the sum of the model values in each PU, so areas with a high model prediction for a branch would contribute more to meeting its target.	Terrestrial	t	SDM-AoH		Phylogeny	SPP&Other	No	Marxan
151	Rovers-Moore 2021		1				Grouped	For species reported as being very widely distributed, a low conservation target (10%) was set. For threatened species with smaller reported distribution ranges, which were also flagship species for the larger wetlands, a higher conservation target (50%) was set. Species-rich areas were assigned moderately high (30%) conservation targets. For endemic species with highly restricted distribution ra…	Terrestrial	t	Multiple methods			SPP	Yes	Marxan
152	Rowell 2022		1				Grouped	All Complete scenarios aimed to represent 10–30% of each habitat. 10% incriments based on habitat type.	Marine	ma		Habitat		Habitat	No	Marxan
153	Ruiz-Frau 2015		1				Grouped	A 30% conservation target was set following international recommendations, regarding the socioeconomic aspect a 90% target was aimed for to minimize the impacts on the fisheries and recreational sector.	Marine	ma		Habitat		Habitat	No	Marxan
154	Runge 2016	1					Uniform	In the absence of data to inform target selection and for the purposes of a comparative analysis, we set representation targets at 30% for each conservation feature, that is, aiming to protect 30% of each species’ distribution according to the scenarios above.	Terrestrial	t	SDM-AoH			SPP	No	Marxan
155	Saenz 2013		1				Grouped	Based on goals adopted by Colombian government we sought to maintain a minimum of 10 percent of the occurrence patterns of all terrestrial ecological systems. Given the importance of ecosystem services provided by some ecological systems (riparian forests, wetlands, moors, bodies of water), we sought to conserve 100 percent of these systems. To set goals for ecological systems we utilized an appr…	Terrestrial	t	SDM-AoH	Habitat		SPP&Habitat	Partial	Marxan
156	Sayer 2019		1				Grouped	Species had arbitrary targets based on their level of concern. E.g. for level one: The target was for 100% of the distribution of each biologically susceptible species within this target group and for 50% of the distribution of all other species within this target group.	Mixed (freshwater & terrestrial)	mi	Range		Connectivity	SPP&Other	No	Marxan
157	Schindler 2020					1	Functional	The Interstate Working Group identified 10-year average population targets for lesser prairie-chickens in each of the ecoregions across the species’ overall range. We adjusted these population targets to calculate population goals for each ecoregion in Kansas by multiplying the total population goal of each ecoregion by the proportion of area of each ecoregion located in Kansas. We then divided t…	Terrestrial	t		Habitat		Habitat	No	Marxan
158	Schmiing 2015					1	Functional	Two objectives were analysed, FSs and BSs, each considering three different protection target levels. The area (km2) of each conservation feature in the existing MPAs is shown in parentheses. Values of all species conservation features are expressed as percentage of the maximum predicted value of the species’ abundance/probability of presence/spawning biomass/potential fecundity. IV, index of the…	Marine	ma	SDM-AoH			SPP&Other	No	Marxan
159	Schröter 2014		1				Grouped	Marxan with Zones. Features had flat targets of 100%, 50%, or 20% with one exception which was carbon sequestration (a specific 5.57%)	Terrestrial	t		Habitat	Ecosystem services	Habitat&Other	No	Marxan
160	Schuster 2014	1					Uniform	As there is debate about what constitutes appropriate conservation goals we used a range of conservation targets (10–50%) to investigate the potential trade-offs of different targets. We calibrated each diversity scenario to ensure robust analysis by initially setting the diversity target to 50% (the most costly to reach) and the number of restarts to 100	Terrestrial	t	Other		Carbon	SPP&Other	No	Marxan
161	Schuster 2020	1					Uniform	Integer linear programming. For both Marxan and prioritzr we created the following range of scenarios: (i) vary conservation targets between 10 and 90% protection of features in 10% increments (nine variations), using (ii) 10–72 features (five variations) as targets, and (iii) with spatial extents of 9,282 planning units, 37,128 planning units, and 148,510 planning units (three variations), resul…	Terrestrial	t	SDM-AoH			SPP	No	Marxan
162	Smith 2008					1	Functional	We used a number of techniques for setting targets for the different conservation features, relying on a combination of published information and input from local ecologists and conservation biologists. Land cover targets based on habitat specific species-area curves. Many of the species targets were based on similar analyses that were undertaken by EKZNW (Goodman, 2006). The remaining species ta…	Terrestrial	t	Expert	Habitat	Ecosystem services	SPP&Habitat&Other	Yes	Marxan
163	Smith 2021		1				Grouped	They decided that the overall extent of the network should be 30% of the planning region, based on The Wildlife Trusts call to conserve and connect 30% of the country by 2030, mirroring political pledges at the UK level and draft targets in the Global Biodiversity Framework. Each terrestrial habitat conservation feature as being of low, medium, or high importance, based on their biodiversity valu…	Terrestrial	t		Habitat		Habitat	Yes	Marxan
164	Solovyev 2017					1	Functional	Uniqueness or rarity, special importance for life‐history stages of species, importance for threatened, endangered or declining species and/or habitats, vulnerability, fragility, sensitivity or slow recovery, biological productivity, biological diversity and naturalness, genetic diversity, etc	Marine	ma	Range		Biophysical features	SPP&Other	Yes	Marxan
165	Stewart 2007	1					Uniform	We constructed seven planning scenarios in which conservation targets ranged from 5% to 50% of the total extent of each biodiversity feature. Reserve design targets were 30% 0% nested, 30% 5% nested, and 30% 10% nested. The reserve designs were based on marine reserve class. All three scenarios were required to achieve a conservation target of 30% by expanding on the initial systems as described.	Marine	ma	Locations	Habitat	Biophysical features	SPP&Habitat&Other	No	Marxan
166	Stralberg 2011	1					Uniform	We examined two goals, 50 and 75% of the total mean count of each study species in each ecoregion or basin (by season).	Terrestrial	t	Other			SPP	No	Marxan
167	Struebig 2015					1	Functional	For each environmental scenario, analyses were run separately for each time slice (81 species targets, for baseline, 2050 and 2080) and combined (243 targets). Since species conservation goals have influenced Borneo’s reserve design, we considered threat status, population viability, and former range size when setting species-specific area targets. This resulted in a target shortfall in existing …	Terrestrial	t	SDM-AoH			SPP	no	Marxan
168	Studwell 2021	1					Uniform	For this analysis, we sought to compare three plausible conservation targets at 10%, 30%, and 50% for comparative purposes	Marine	ma	SDM-AoH			SPP	No	Marxan
169	Szabolcs 2022		1				Grouped	We prioritized catchments based on the conservation status, range-restriction and ende- mism of their species. Because CR species are faced with imminent extinction, we targeted 100% of their occurrences to be included in the optimized protected area network. For EN and VU species, for which extinction risks are lower, we set lower targets (75% of the occurrences for EN species and 50% for VU spe…	Terrestrial	t	Range			SPP	No	Marxan
170	Tang 2021		1				Grouped	We set the target that the reserve area to protect 80% of the suitable habitat for M. berezovskii and 60% of the suitable habitat for all other species.	Terrestrial	t	SDM-AoH			SPP	No	Marxan
171	Teschke 2021		1				Grouped	In general, lower target values were chosen for common conservation features, while higher target values were used for unique, rare or sensitive conservation features. For example, a medium target value of 20% was set for most of the environmental conservation features (e.g., geomorphic features). To cover larger areas for highly mobile species with less predictable distribution patterns, medium …	Marine	ma	Expert	Habitat		SPP&Habitat	Yes	Marxan
172	Thogmartin 2014	1					Uniform	Here, we are not trying to identify a percentage conservation target that will attempt to maintain viable populations. Instead, we aim to identify a percentage conservation target that will help prioritize habitat restoration efforts in core parts of the range of multiple species with broadly similar habitat preferences. Our approach also differs inherently from previous uses of percentage goals …	Terrestrial	t	SDM-AoH			SPP	No	Marxan
173	Timonet 2020			1			Variable formula	Twelve different scenarios were analysed with Marxan. These scenarios differed in terms of costs (ScA, ScI and ScO), priority features (full protection - all habitats and species; priority protection - all habitats and threatened species) and conservation targets (fixed 10% or variable between 10% and 30%).	Marine	ma	SDM-AoH	Habitat		SPP&Habitat	No	Marxan
174	Tognelli 2005					1	Functional	Marxan was not the main analysis	Mixed	mi	Expert			SPP	No	Marxan
175	Troupin 2014			1			Variable formula	For each species, we determined a representation target based on its area of available natural habitat (map set 1). We employed the methodology introduced by Rodrigues et al. (2004). For species with available habitat of <100 km2, the representation target was set at 100% of the area. For widespread species (available habitat >1000 km2) representation target was set at 10% of the area. For specie…	Terrestrial	t	SDM-AoH			SPP	No	Marxan
176	Tulloch 2016	1					Uniform	We set equal representation targets of 30% for every conservation feature	Marine	ma		Habitat		Habitat	No	Marxan
177	Vallecillo 2013		1				Grouped	Conservation targets were: 20 % of the distribution for least concern species, increasing up to 40 % for vulnerable species and 60 % for endangered species.	Terrestrial	t	SDM-AoH			SPP	No	Marxan
178	Vasiliki 2020		1				Grouped	We set Marxan to retain 99 and 90% of the area of high-value habitats (six habitats, all five scenarios) within conservation zones. In addition, we prescribed 50–80% of the area of other habitats (11, in four of the scenarios) to be retained within the conservation zones. Similarly, Marxan was used to conserve 90 and 100% of high-value nesting habitat (for the high-priority species) and 70% of lo…	Marine	ma		Habitat		Habitat	Yes	Marxan
179	Vasudeva 2022		1				Grouped	We set targets for an overall 50% of forests and 50% of scrub to be conserved for tiger conservation. Similarly, to represent other taxa, we used a surrogate index that represented habitat diversity and therefore acted as a proxy for biodiversity potential. We set a target to conserve 100% of high biodiversity potential areas, 50% of moderate biodiversity potential areas, and 25% of low biodivers…	Terrestrial	t		Habitat		Habitat	No	Marxan
180	Venegas-Li 2017	1					Uniform	We set a target to protect 20% of the total distribution of each biodiversity feature (quantified using volume for species, and area for geomorphic features). This target was set following recommendations by Levin, Mazor, Brokovich, Jablon, and Kark (2015) to achieve solutions that are neither too flexible (resulting in poorly defined conservation networks) or too rigid (where many planning units…	Marine	ma	Range		Biophysical features	SPP&Other	No	Marxan
181	Vercammen 2019		1				Grouped	Two scenarios: The first aims to represent 20% of each conservation feature and does not make any specific demands on reef condition but also has a weighted sub-scenario that adjusts the extent of reef habitat based on the amount of predicted coral cover. The second scenario has a No Cover Preference Sub-Scenario where all three coral cover classes were equally represented (20%). In the High Cove…	Marine	ma				SPP	No	Marxan
182	Vila 2016					1	Functional	Targets based on expert evaluation of the current status of each feature, its vulnerability, and the extent of its occurrence in the ecoregion.	Marine	ma	Locations	Habitat		SPP&Habitat	Yes	Marxan
183	Visconti 2010	1					Uniform	The objective functions contained two arguments: 1) the planning unit cost 2) the target penalty which was equal to the cost of raising a species up to its target representation/retention level. For MaxGain strategies, we set for all species a target T equal to 100% of the expected occurrences. For MinLoss the target was 100% of the expected occurances at risk	Terrestrial	t	SDM-AoH			SPP	No	Marxan
184	Wan 2016	1					Uniform	The objective of this analysis was to ensure that it should represent 30 % of conservation features. The number of records for the two target species in each county was regarded as the conservation feature in each planning unit because the joint protection of these two species was possible. Hence, this study did not need to consider each species discretely.	Terrestrial	t	SDM-AoH			SPP	No	Marxan
185	Wang 2023	1					Uniform	The protection target is set to 30% of the total habitat area and the SPF value is 100.	Terrestrial	t	SDM-AoH			SPP	No	Marxan
186	Watson 2010		1				Grouped	For species with a geographic range of <10,000km2, we set a target for inclusion within protected areas of either 1000 km2 or 100% of the range of the species, whichever value was smaller. For all species with a geographic range of >10,000 km2, the target was at least 10% of the range included in protected areas. We chose a target of 10% because even for species with the most extensive ranges, it…	Terrestrial	t	Range			SPP	No	Marxan
187	White 2014		1				Grouped	We treated both habitat and centrality as “habitat types” and varied the target level of protection between 0.25% and 50%, with increments of 0.25%	Marine	ma	SDM-AoH	Habitat		SPP&Habitat	No	Marxan
188	Williams 2019				1		Context-driven	We used 7 feature category layers (e.g., a single prioritized layer for butterflies instead of 77 individual species layers), all weighted equally and with equal representation targets, as input features to create one overall output layer. We measured the success of the 410,000 ha of prioritized new areas by assessing the number of raw feature layers for which the overall prioritization solution …	Terrestrial	t	Range	Habitat	Connectivity	SPP&Habitat&Other	No	Prioritzr
189	Wilson 2004					1	Functional	A conservation target of 15% of the pre-European extent of each Ecological Vegetation Classes in which the species presently occur was allocated to each of the common plant species. This is an arbitrary target but follows the target currently sought for Australias forest types. The procedure outlined by Burgman et al. (2001) was employed to set the conservation target for the rare plant species, …	Terrestrial	t	SDM-AoH			SPP	No	Marxan
190	Wilson 2010					1	Functional	We use a new method for setting conservation targets for each species that aims to deliver equitable targets across all species, rather than employ uniform targets.The targets aim to achieve equitable protection of each species by employing information on the life history characteristics. The resultant target area was then modified by the home range size and area of occupancy of each species.	Terrestrial	t	SDM-AoH	Habitat		SPP&Other	No	Marxan
191	Witt 2018	1					Uniform	For each of the four scenarios, a range of conservation targets was tested for each scenario, ranging from 10% to 40% of the current distribution of each species, in 10% increments. Ultimately, a conservation target of 30% was selected for the final comparison. (Scenarios compared the effects of urbanization on sites)	Marine	ma	Expert			SPP	No	Marxan
192	Wu 2014		1				Grouped	The quantitative targets were selected based on expert opinions as follows: 30% for endangered species, 20% for priority natural ecosystems and 10% for natural vegetation types. An internationally recognized lowest target of 10% was set for natural vegetation types because they were assumed to represent the variety of basic habitat types. Two scenarios, one with human disturbance index and one wi…	Terrestrial	t	SDM-AoH	Habitat		SPP&Habitat	No	Marxan
193	Yang 2019		1				Grouped	we specifically defined the conservation targets as follows:50% for priority vegetation types,30% for subpriority vegetation types and 20% for all other types	Terrestrial	t		Habitat		Habitat	No	Marxan
194	Yates 2015		1				Grouped	Fixed targets of 15%, 5%, 80%, 10%, 5%, 30%. We then incrementally increased the renewable energy target from 30%, kept targets for conservation zones constant, and observed the extent to which the fisheries target could be met. Marxan with Zones.	Marine	ma	Expert	Habitat	Biophysical features	SPP&Habitat&Other	No	Marxan
195	Zeydanli 2012					1	Functional	Conservation targets for each butterfly species were set as the number of representation aimed at for the persistence of each species within the network of PBAs. The targets were determined by butterfly experts as three representations for priority species and one representation for non-priority species	Terrestrial	t	Locations			SPP	No	Marxan
196	Zhang 2012	1					Uniform	For each of the 1996 species we set the conservation target as including 30% of its predicted area.	Terrestrial	t	SDM-AoH			SPP	No	Marxan
197	Zhang 2014	1					Uniform	The conservation target was set to include 30% of the predicted area for each species	Terrestrial	t	SDM-AoH			SPP	No	Marxan
198	Zhang 2019	1					Uniform	Our target was to protect at least 2000 km2 area of occupancy (AOO)foreachofthesixspecies.We chose 2000km2 because this is the threshold of AOO (CriterionB2) below which the IUCN considers species to be threatened,starting with Vulnerable(IUCN,2006).	Marine	ma	Other			SPP	No	Marxan
199	Zhang 2022	1					Uniform	We analyzed nine scenarios by setting conservation targets, i.e., the ratios of the identified protected areas to the total area of PAs, as 10%, 20%, 30%, 40%, 50%,60%, 70%, 80%, and 90% for each scenario respectively.	Terrestrial	t		Habitat	Ecosystem services	Habitat&Other	No	Marxan
200	Zhou Chen 2022		1				Grouped	To meet basic ecological needs, the conservation target of each conservation object should be at least 30%. When setting the protection weight (Prop) of each protected object, we took into account various factors, such as the ecological function, socioeconomic conditions and spatial distribution of each object.	Marine	ma	Expert	Habitat		SPP&Habitat	No	Marxan

## Sheet: Targets
Counts of target groups per realm type
Count of Targets	Column Labels
Row Labels	Functional	Uniform	Grouped	Context-driven	Variable formula	Grand Total
ma	4	23	33	3	4	67
mi	2	12	13	2		29
t	22	33	39	6	4	104
Grand Total	28	68	85	11	8	200
Percentage of papers for each target group per realm
Realm	Functional	Uniform	Grouped	Context-driven	Variable formula	Total
Marine	5.97015	34.3284	49.2537	4.47761	5.97015	33.5
Mixed	6.89655	41.3793	44.8276	6.89655	0	14.5
Terrestrial	21.1538	31.7308	37.5	5.76923	3.84615	52
Total	14	34	42.5	5.5	4
